# Supplementary material for: Relationship between Running Spatiotemporal Kinematics and Muscle Performance in Well-Trained Youth Female Athletes. A Cross-Sectional Study
Source: Int J Environ Res Public Health. 2021 Aug 23;18(16):8869. doi: 10.3390/ijerph18168869 (PMC8392471; doi:10.3390/ijerph18168869)
Supplement: Supplementary file 1 [file ijerph-18-08869-s001.zip]

Archive with 1 entries (1 files):
- ijerph-1304054-supplementary.pdf
